# Supplementary material for: Procedures for the Quantification of Whole-Tissue Immunofluorescence Images Obtained at Single-Cell Resolution during Murine Tubular Organ Development
Source: PLoS One. 2015 Aug 10;10(8):e0135343. doi: 10.1371/journal.pone.0135343 (PMC4530862; doi:10.1371/journal.pone.0135343)
Supplement: S1 File — (ZIP) [file pone.0135343.s001.zip]

Archive with 9 entries (6 files):
- S1_FILE/
- S1_FILE/epididymis_pax2_pHH3.tif
- __MACOSX/
- __MACOSX/S1_FILE/
- __MACOSX/S1_FILE/._epididymis_pax2_pHH3.tif
- S1_FILE/main.m
- __MACOSX/S1_FILE/._main.m
- S1_FILE/Skeltonize.m
- __MACOSX/S1_FILE/._Skeltonize.m
