# Supplementary material for: Procedures for the Quantification of Whole-Tissue Immunofluorescence Images Obtained at Single-Cell Resolution during Murine Tubular Organ Development
Source: PLoS One. 2015 Aug 10;10(8):e0135343. doi: 10.1371/journal.pone.0135343 (PMC4530862; doi:10.1371/journal.pone.0135343)
Supplement: S1 File — (ZIP) [file pone.0135343.s001.zip › S1_FILE/main.m]

%% This file is a supplemental file of the paper published in PLOS ONE, Hirashima and Adachi (2015).

%% Reading an Image File
rootname = 'epididymis_pax2_pHH3';
extension = '.tif';
file = [rootname, extension];
info = imfinfo(file);

img1 = [];
img2 = [];

 for i = 1:length(info)
     if rem(i,2)~=0
         img1(:,:,(i+1)/2) = imread(file, i);
     elseif rem(i,2)==0 
         img2(:,:,i/2) = imread(file, i);
     end
 end
 
 [row col depth]=size(img1(:,:,:));
numb_pixel = row*col*depth;

%% Preprocessing 
img1 = img1./max(img1(:));
img2 = img2./max(img2(:));

%Either Cut-off or Contrasting is performed here if necessary
%img1 = mat2gray(img1, [0.1, 1.0]);
%img2 = mat2gray(img2, [0.1, 0.5]);

%% Filtering(Denoising)
for i=1:depth
    img1(:,:,i) = medfilt2(img1(:,:,i));
    img2(:,:,i) = medfilt2(img2(:,:,i));
end

%% 3D smoothing
img1 = smooth3(img1, 'gaussian', [7 7 3]);

%% 3D Maximum Entropy Thresholding
BWimg1 = zeros(row,col,depth);
BWimg2 = zeros(row,col,depth);
level1=MaxEntropyThresholding(img1, numb_pixel);
level2=MaxEntropyThresholding(img2, numb_pixel);
se=strel('disk', 3);
for i=1:depth
    BWimg1(:,:,i) = im2bw(img1(:,:,i),level1);
    BWimg1(:,:,i) = imclose(BWimg1(:,:,i), se);
    BWimg1(:,:,i) = imfill(BWimg1(:,:,i), 'holes');

    BWimg2(:,:,i) = im2bw(img2(:,:,i),level1);
end

%% Extraction of tubule structure by eliminating unwanted debris in the BWimg1
CC = bwconncomp(BWimg1);
stats = regionprops(CC);
area = [stats.Area];
elimination_id=find(area~=max(area));

for i=1:length(elimination_id)
    BWimg1(CC.PixelIdxList{elimination_id(i)}) = 0;
end

%% Extraction and Projection of pHH3+ epithelial cells 
img_pHH3 = BWimg2.*BWimg1;

%% Obtaining the info about pHH3-positive objects
CC2 = bwconncomp(img_pHH3);
stats2 = regionprops(CC2);
area2 = [stats2.Area];
centroid = [stats2.Centroid];

list_pHH3 = find(area2>3);

% Projection of positions of the pHH3-positive objects into the plane.
for i=1:length(list_pHH3)
    pHH3_x(i)=centroid(list_pHH3(i)*3-2);
    pHH3_y(i)=centroid(list_pHH3(i)*3-1);
end

%% Projection of epididymal tubule into the plane, and skeltonization.
mip_img1=max(BWimg1, [], 3);
mip_img1=imfill(mip_img1, 'holes');
mip_img1 = padarray(mip_img1,[2 2]);
 
[tube_x tube_y numbspur]=Skeltonize(mip_img1);

%% Obtaining the relative position of pHH3-positive objects along the epididymal tubule.
for i=1:length(list_pHH3)
    dist=100;
    position=0;
    for j=1:length(tube_x)
        if(dist>sqrt(power(tube_x(j)-pHH3_x(i),2)+power(tube_y(j)-pHH3_y(i),2)))
            dist=sqrt(power(tube_x(j)-pHH3_x(i),2)+power(tube_y(j)-pHH3_y(i),2));
            position=j;
        end
    end
    pHH3_position(i)=position/length(tube_x);
end
