# Supplementary material for: Procedures for the Quantification of Whole-Tissue Immunofluorescence Images Obtained at Single-Cell Resolution during Murine Tubular Organ Development
Source: PLoS One. 2015 Aug 10;10(8):e0135343. doi: 10.1371/journal.pone.0135343 (PMC4530862; doi:10.1371/journal.pone.0135343)
Supplement: S1 File — (ZIP) [file pone.0135343.s001.zip › S1_FILE/Skeltonize.m]

function [ X,Y,numbspur ] = Skeltonize2D( Img )

[row col]=size(Img);
BWimg = im2bw(Img, 0.0);
BWimg = imfill(BWimg, 'hole');
BWimg = bwmorph(BWimg, 'thin', Inf);
BWimg = bwareaopen(BWimg, 100);

numbspur=0;
for i=1:500
    numbspur=numbspur+1;
    BWimg = bwmorph(BWimg, 'spur', 1);
    if(numel(find(bwmorph(BWimg, 'endpoints')))==2)
%        numbspur
        break;
    end
end

%%
edpts=find(bwmorph(BWimg, 'endpoints'));

x=floor(edpts(1)/row)+1;
y=rem(edpts(1),row);

temp_mat=zeros(row,col);
temp_mat(y,x)=1;

for i=1:length(find(BWimg))
    Y(i)=y; X(i)=x;
    nbmat=BWimg(y-1:y+1, x-1:x+1);
    nbmat(2,2)=0;
    [nb_r, nb_c]=find(nbmat);
    
    cnt=1;
    for j=1:length(nb_r)
        if(temp_mat(nb_r(j)-2+y, nb_c(j)-2+x)==0)
            temp_nb(cnt,1)=nb_r(j); temp_nb(cnt,2)=nb_c(j);
            cnt=cnt+1;
        end
    end
    cnt=cnt-1;
    
    if(cnt==1)
        incr_r=temp_nb(1,1); incr_c=temp_nb(1,2);
    elseif(cnt==2)
        if(abs(temp_nb(1,1)-2)+abs(temp_nb(1,2)-2)<=abs(temp_nb(2,1)-2)+abs(temp_nb(2,2)-2))
            incr_r=temp_nb(1,1); incr_c=temp_nb(1,2);
        elseif(abs(temp_nb(1,1)-2)+abs(temp_nb(1,2)-2)>abs(temp_nb(2,1)-2)+abs(temp_nb(2,2)-2))
            incr_r=temp_nb(2,1); incr_c=temp_nb(2,2);
        end
    end
    
    y=y+incr_r-2;
    x=x+incr_c-2;
    temp_mat(y,x)=1;
end
